# Supplementary material for: Neurochemical Characterization of Neurons Expressing Estrogen Receptor β in the Hypothalamic Nuclei of Rats Using in Situ Hybridization and Immunofluorescence
Source: Int J Mol Sci. 2019 Dec 23;21(1):115. doi: 10.3390/ijms21010115 (PMC6981915; doi:10.3390/ijms21010115)
Supplement: Supplementary file 1 [file ijms-21-00115-s001.zip]

Archive with 13 entries (10 files):
- Supplemental figures (Kanaya et al)/
- Supplemental figures (Kanaya et al)/.DS_Store
- __MACOSX/
- __MACOSX/Supplemental figures (Kanaya et al)/
- __MACOSX/Supplemental figures (Kanaya et al)/._.DS_Store
- Supplemental figures (Kanaya et al)/Supplemental figure 3 (Kanaya et al).jpg
- __MACOSX/Supplemental figures (Kanaya et al)/._Supplemental figure 3 (Kanaya et al).jpg
- Supplemental figures (Kanaya et al)/Supplemental figure 1 (Kanaya et al).tif
- __MACOSX/Supplemental figures (Kanaya et al)/._Supplemental figure 1 (Kanaya et al).tif
- Supplemental figures (Kanaya et al)/Supplemental figure 2 (Kanaya et al).tif
- __MACOSX/Supplemental figures (Kanaya et al)/._Supplemental figure 2 (Kanaya et al).tif
- Supplemental figures (Kanaya et al)/Supplemental figure legends (Kanaya et al).docx
- __MACOSX/Supplemental figures (Kanaya et al)/._Supplemental figure legends (Kanaya et al).docx
